# Supplementary material for: Development and Validation of Confirmatory Foot-and-Mouth Disease Virus Antibody ELISAs to Identify Infected Animals in Vaccinated Populations
Source: Viruses. 2021 May 15;13(5):914. doi: 10.3390/v13050914 (PMC8156621; doi:10.3390/v13050914)
Supplement: Supplementary file 1 [file viruses-13-00914-s001.zip]

Archive with 2 entries (1 files):
- viruses-1180446-SI/
- viruses-1180446-SI/viruses-1180446-SI.pdf
